# Supplementary material for: Establishment of long-term serum-free culture for lacrimal gland stem cells aiming at lacrimal gland repair
Source: Stem Cell Res Ther. 2020 Jan 8;11:20. doi: 10.1186/s13287-019-1541-1 (PMC6951017; doi:10.1186/s13287-019-1541-1)
Supplement: Supplementary file 1 — Table S1. The list of primary antibodies. All the primary antibodies used in this study. Table S2. The list of fluorescent secondary antibodies. All the flourescent secondary antibodies used in this study (XLS 33 kb) [file 13287_2019_1541_MOESM1_ESM.xls]

## Sheet: Sheet1
	Table S1 The list of primary antibodies.					Table S2 The list of fluorescent secondary antibodies.
	Primary antibodies	Catalog	Company			Secondary antibodies	Catalog	Company
	Anti-mCherry mouse antibody	ab125096	Abcam			Alexa Fluor 488 donkey anti-Rabbit IgG	A-21206	Thermo Fisher Scientific
	Anti-Keratin14 rabbit antibody	ab181595	Abcam			Alexa Fluor 488 donkey anti-Mouse IgG	A-21202	Thermo Fisher Scientific
	Anti-Keratin19 rabbit antibody	ab52625	Abcam			Alexa Fluor 568 donkey anti-Rabbit IgG	A-10042	Thermo Fisher Scientific
	Anti-Ki67 rabbit antibody	ab15580	Abcam			Alexa Fluor 568 donkey anti-Mouse IgG	A-10037	Thermo Fisher Scientific
	Anti-AQP5 rabbit antibody	ab104751	Abcam			Alexa Fluor 568 goat anti-Rat IgG	A-11077	Thermo Fisher Scientific
	Anti-mCherry rabbit antibody	ab167453	Abcam
	Anti-VEGFR2 rabbit antibody	ab39638	Abcam
	Anti-FAP-α rabbit antibody	ab53066	Abcam
	Anti-E-cadherin rat antibody	ab11512	Abcam
	Anti-Krt14 mouse antibody (FITC)	ab77684	Abcam
	Anti-Cleaved Caspase-3 rabbit antibody	9661T	Cell Signaling Technology
	Anti-Cleaved Caspase-7 rabbit antibody	8438T	Cell Signaling Technology
