# Supplementary material for: Establishment of long-term serum-free culture for lacrimal gland stem cells aiming at lacrimal gland repair
Source: Stem Cell Res Ther. 2020 Jan 8;11:20. doi: 10.1186/s13287-019-1541-1 (PMC6951017; doi:10.1186/s13287-019-1541-1)
Supplement: Supplementary file 2 — Table S3. Sequences of primers. All the sequences of primers used in this study (XLS 27 kb) [file 13287_2019_1541_MOESM2_ESM.xls]

## Sheet: Sheet1
	Table S3 Sequences of primers used in this study.
	Gene Name	Primer sequence（5’- 3’）
	β-actin	Former: AGATCAAGATCATTGCTCCTCCT
		Reverse: AGATCAAGATCATTGCTCCTCCT
	AQP5	Former: CATGAACCCAGCCCGATCTT
		Reverse: CTTCTGCTCCCATCCCATCC
	Ltf	Former: CACATGCTGTCGTATCCCGA
		Reverse: CGATGCCCTGATGGACGA
	Krt5	Former: AGCAATGGCGTTCTGGAGG
		Reverse: GCTGAAGGTCAGGTAGAGCC
	Krt14	Former: CGGACCAAGTTTGAGACGGA
		Reverse: GCCACCTCCTCGTGGTTC
	Krt19	Former: TCTTTGAAAAACACTGAACCCTG
		Reverse: TGGCTCCTCAGGGCAGTAAT
	Nestin	Former: GGGGCTACAGGAGTGGAAAC
		Reverse: GACCTCTAGGGTTCCCGTCT
	P63	Former: TCCTATCACGGGAAGGCAGA
		Reverse: GTACCATCGCCGTTCTTTGC
	Description: All the primers used in this study.
