# Supplementary material for: Establishment of long-term serum-free culture for lacrimal gland stem cells aiming at lacrimal gland repair
Source: Stem Cell Res Ther. 2020 Jan 8;11:20. doi: 10.1186/s13287-019-1541-1 (PMC6951017; doi:10.1186/s13287-019-1541-1)
Supplement: Supplementary file 3 — Table S4. Differential expressed gene list of LGSCs cultured 7 days and 14 days. All the genes expressed differentially between day 7 LGSCs and day 14 LGSCs (XLS 44 kb) [file 13287_2019_1541_MOESM3_ESM.xls]

## Sheet: LGSC_D7 vs LGSC_D14
Table S4. Differential expressed gene list of LGSCs cultured 7 days and 14 days.
ID	LGSC day7	LGSC day14	log2FoldChange	pvalue	padj	gene_name
ENSMUSG00000056457	1491.41	261.204	2.51363	3.17706e-05	0.00933231	Prl2c3
ENSMUSG00000022103	169.418	31.6587	2.41893	8.86628e-07	0.000956342	Gfra2
ENSMUSG00000069310	47.6062	10.4222	2.1884	1.53694e-05	0.00554068	Hist1h3c
ENSMUSG00000027654	296.563	67.594	2.13191	0.000270531	0.0348874	Fam83d
ENSMUSG00000046186	166.022	37.9768	2.13058	1.05673e-05	0.004411	Cd109
ENSMUSG00000041064	205.21	51.5843	1.98983	1.05532e-06	0.000956342	Pif1
ENSMUSG00000019942	58.6903	14.862	1.97642	2.9859e-05	0.0089363	Cdk1
ENSMUSG00000006398	2254.02	586.925	1.94101	1.18763e-05	0.0048303	Cdc20
ENSMUSG00000030867	1033.69	272.005	1.92556	1.34144e-07	0.00021278	Plk1
ENSMUSG00000045328	897.892	248.467	1.853	9.16917e-06	0.00393085	Cenpe
ENSMUSG00000036777	545.325	150.885	1.85297	2.18011e-05	0.00705732	Anln
ENSMUSG00000051378	599.53	168.56	1.82988	5.86017e-05	0.0130921	Kif18b
ENSMUSG00000037855	818.99	232.394	1.8168	3.49712e-05	0.00986838	Zfp365
ENSMUSG00000017861	49.2326	13.9767	1.81069	0.000417604	0.0454636	Mybl2
ENSMUSG00000041431	1154.83	329.089	1.81066	4.63877e-06	0.00237321	Ccnb1
ENSMUSG00000025469	70.9187	21.0461	1.75672	0.000308023	0.0378992	Msx3
ENSMUSG00000046591	332.75	99.8785	1.73473	1.32726e-05	0.00513488	Ticrr
ENSMUSG00000028587	126.258	39.1983	1.68581	0.000188499	0.0270777	Orc1
ENSMUSG00000028560	87.6267	27.2991	1.67989	2.84161e-06	0.00187807	Usp1
ENSMUSG00000005410	2100.35	656.708	1.67704	3.70443e-06	0.00202619	Mcm5
ENSMUSG00000034311	446.358	139.869	1.67318	2.22727e-06	0.00160586	Kif4
ENSMUSG00000022322	333.916	105.566	1.66012	6.5745e-05	0.0139353	Shcbp1
ENSMUSG00000078521	78.5329	24.8092	1.65983	0.000113954	0.0200837	Aunip
ENSMUSG00000023940	236.743	77.4232	1.61062	8.91737e-05	0.016839	Sgo1
ENSMUSG00000020330	614.281	201.967	1.60401	4.29772e-05	0.0111755	Hmmr
ENSMUSG00000033952	459.123	153.33	1.5815	1.48626e-05	0.00548259	Aspm
ENSMUSG00000050107	142.533	47.9705	1.56837	0.000120719	0.0205897	Haspin
ENSMUSG00000020493	321.398	109.704	1.54938	6.23771e-05	0.0135538	Prr11
ENSMUSG00000041498	261.679	90.4156	1.53157	0.000233181	0.0316129	Kif14
ENSMUSG00000037572	440.577	156.22	1.49476	0.000136949	0.022628	Wdhd1
ENSMUSG00000001403	1710.37	610.286	1.48651	0.00011909	0.0205327	Ube2c
ENSMUSG00000033762	193.842	70.319	1.46075	0.000326278	0.0391643	Recql4
ENSMUSG00000034329	148.365	54.2605	1.44874	5.25534e-05	0.0124418	Brip1
ENSMUSG00000024056	294.739	108.099	1.44578	0.000257343	0.0338754	Ndc80
ENSMUSG00000026683	449.764	169.96	1.40312	0.000129111	0.0215575	Nuf2
ENSMUSG00000013629	2411.3	912.667	1.40144	0.00045213	0.0474946	Cad
ENSMUSG00000039187	172.013	66.2825	1.37394	0.000409536	0.045427	Fanci
ENSMUSG00000028312	1207.6	466.022	1.3733	2.06126e-05	0.00695654	Smc2
ENSMUSG00000027323	595.912	231.671	1.36231	0.00044142	0.0466787	Rad51
ENSMUSG00000026779	359.441	143.048	1.32813	0.000332036	0.0391643	Mastl
ENSMUSG00000032218	795.655	317.369	1.32553	2.86519e-05	0.00873994	Ccnb2
ENSMUSG00000029177	197.752	79.8211	1.30905	0.000150213	0.0235093	Cenpa
ENSMUSG00000033031	611.501	254.421	1.26431	0.000173711	0.0257515	C330027C09Rik
ENSMUSG00000021569	416.888	174.055	1.25895	0.000296206	0.0378905	Trip13
ENSMUSG00000023015	465.06	197.677	1.23342	0.000300904	0.0378992	Racgap1
ENSMUSG00000069910	258.738	109.95	1.23337	0.000191746	0.0270777	Spdl1
ENSMUSG00000022945	581.945	251.566	1.20929	3.87254e-06	0.00204754	Chaf1b
ENSMUSG00000022325	585.113	253.938	1.20346	0.000115429	0.0201202	Pop1
ENSMUSG00000021965	253.523	111.111	1.18885	3.29694e-05	0.00950837	Ska3
ENSMUSG00000049932	1579.92	712.558	1.14845	8.67734e-05	0.0165831	H2afx
ENSMUSG00000025001	728.192	339.459	1.10046	5.7481e-05	0.0130252	Hells
ENSMUSG00000041859	1883.72	887.173	1.08605	5.71701e-05	0.0130252	Mcm3
ENSMUSG00000032586	283.278	134.426	1.07617	4.5221e-05	0.0115693	Traip
ENSMUSG00000024590	2363.02	1138.17	1.05381	4.78771e-06	0.00237321	Lmnb1
ENSMUSG00000022010	674.8	1405.58	-1.0589	0.000375745	0.04227	Tsc22d1
ENSMUSG00000019872	304.11	685.969	-1.17275	1.08484e-06	0.000956342	Smpdl3a
ENSMUSG00000051790	643.465	1604.79	-1.31803	0.000316906	0.0386674	Nlgn2
ENSMUSG00000039701	52.0459	135.904	-1.38556	0.000333323	0.0391643	Usp53
ENSMUSG00000055926	273.729	719.605	-1.395	0.000203045	0.0282517	Gm14137
ENSMUSG00000040428	23.9409	64.5669	-1.43666	0.000213919	0.029506	Plekha4
ENSMUSG00000042842	97.3231	273.329	-1.48809	8.14579e-07	0.000956342	Serpinb6b
ENSMUSG00000029797	23.9601	68.404	-1.50671	0.000412527	0.045441	Sspo
ENSMUSG00000028108	41.8969	119.207	-1.51318	3.38487e-06	0.00191753	Ecm1
ENSMUSG00000031538	954.886	2753.58	-1.52784	1.00934e-07	0.000181007	Plat
ENSMUSG00000034949	22.2212	67.8403	-1.60661	7.74539e-05	0.0155262	Zfr2
ENSMUSG00000074006	30.2018	95.7269	-1.66015	0.000421331	0.0454636	Omp
ENSMUSG00000072620	219.287	730.646	-1.73511	2.1448e-05	0.00705732	Slfn2
ENSMUSG00000020101	172.532	647.973	-1.90854	1.51004e-06	0.00119761	Vsir
ENSMUSG00000053552	13.5345	51.8062	-1.9258	0.000333263	0.0391643	Ebf4
ENSMUSG00000030162	47.4033	186.643	-1.97189	0.000182521	0.026561	Olr1
ENSMUSG00000069892	14.8031	62.8298	-2.0842	5.65143e-05	0.0130252	9930111J21Rik2
ENSMUSG00000030731	10.1729	44.6811	-2.13304	6.99983e-06	0.00317232	Syt3
ENSMUSG00000068245	21.8419	99.387	-2.1833	0.000308221	0.0378992	Phf11d
ENSMUSG00000066026	44.0558	204.817	-2.21083	3.3267e-06	0.00191753	Dhrs3
ENSMUSG00000041695	36.9219	174.487	-2.23493	9.63187e-05	0.0179742	Kcnj2
ENSMUSG00000030413	132.932	627.158	-2.23652	1.8646e-08	4.92938e-05	Pglyrp1
ENSMUSG00000034799	76.0928	360.589	-2.24461	1.23486e-05	0.00489685	Unc13a
ENSMUSG00000026058	14.4568	70.988	-2.28409	3.11236e-06	0.00191753	Khdrbs2
ENSMUSG00000043753	23.6531	118.156	-2.31654	8.3939e-05	0.0162371	Dmrta1
ENSMUSG00000032334	30.9205	161.205	-2.37858	0.000151176	0.0235093	Loxl1
ENSMUSG00000021553	149.931	798.285	-2.41381	1.42556e-08	4.52244e-05	Slc28a3
ENSMUSG00000060512	37.6967	203.454	-2.42813	7.83063e-05	0.0155262	0610040J01Rik
ENSMUSG00000045382	9.74328	55.2986	-2.49819	0.000143559	0.0234756	Cxcr4
ENSMUSG00000032841	16.9841	102.227	-2.59281	0.000357269	0.0410653	Prr5l
ENSMUSG00000030156	15.6625	100.686	-2.67872	6.71685e-11	5.32713e-07	Cd69
ENSMUSG00000022893	4.7629	33.0471	-2.81325	0.000356257	0.0410653	Adamts1
ENSMUSG00000041827	19.038	143.936	-2.91827	0.000161857	0.0244723	Oasl1
ENSMUSG00000049593	6.39437	56.733	-3.16436	1.02702e-07	0.000181007	Lce1h
ENSMUSG00000016942	5.95207	53.405	-3.16737	0.000161997	0.0244723	Tmprss6
ENSMUSG00000075304	8.43779	77.3946	-3.18018	0.000102067	0.0184482	Sp5
ENSMUSG00000018916	6.75721	62.5111	-3.20062	0.000305445	0.0378992	Csf2
ENSMUSG00000050967	3.8593	35.2607	-3.23712	2.36647e-05	0.0075074	Creg2
ENSMUSG00000027188	18.8333	178.948	-3.24424	0.000466359	0.048667	Pamr1
ENSMUSG00000059991	13.4079	129.323	-3.2628	5.24966e-05	0.0124418	Nptx2
ENSMUSG00000035638	26.3179	256.885	-3.28727	3.31597e-06	0.00191753	Muc20
ENSMUSG00000026786	12.9203	131.771	-3.35185	1.99095e-07	0.000287095	Apbb1ip
ENSMUSG00000040649	5.18133	53.7749	-3.36825	6.58901e-05	0.0139353	Rimklb
ENSMUSG00000015340	8.482	98.5741	-3.52555	7.78379e-05	0.0155262	Cybb
ENSMUSG00000028766	25.6076	299.787	-3.54746	1.68374e-06	0.00127179	Alpl
ENSMUSG00000027966	19.4866	232.911	-3.57672	6.49111e-06	0.00312006	Col11a1
ENSMUSG00000026417	9.94669	122.709	-3.61279	0.000192189	0.0270777	Pigr
ENSMUSG00000037016	5.89268	78.1306	-3.71107	0.0003078	0.0378992	Frem2
ENSMUSG00000024987	2.73467	37.5034	-3.80358	4.83202e-05	0.0121659	Cyp26a1
ENSMUSG00000033213	59.4176	1015.05	-4.09933	1.21119e-12	1.92119e-08	AA467197
ENSMUSG00000037033	1.77548	40.9151	-4.57391	0.0001929	0.0270777	Clca3b
ENSMUSG00000032496	2.25955	64.9752	-4.82534	1.68579e-10	8.91336e-07	Ltf
ENSMUSG00000030862	1.28897	43.1554	-5.04918	1.92544e-05	0.00663941	Cpxm2
ENSMUSG00000021640	1.6529	61.9647	-5.23226	5.06888e-05	0.0123696	Naip1
ENSMUSG00000073421	6.02909	231.882	-5.26792	0.000353616	0.0410653	H2-Ab1
ENSMUSG00000019929	0	20.1265	-6.79028	6.05704e-05	0.013344	Dcn
